# Supplementary material for: Continuous imaging to evaluate growth and drug responses of patient-derived colorectal tumouroids
Source: ESMO Gastrointest Oncol. 2025 Mar 3;7:100137. doi: 10.1016/j.esmogo.2025.100137 (PMC12836542; doi:10.1016/j.esmogo.2025.100137)
Supplement: Supplemental Data [file mmc2.zip]

Archive with 1 entries (1 files):
- esmogo_100137_R-script_mmc2.Rmd
